# Supplementary material for: Identification of Potent Acetylcholinesterase Inhibitors as New Candidates for Alzheimer Disease via Virtual Screening, Molecular Docking, Dynamic Simulation, and Molecular Mechanics–Poisson–Boltzmann Surface Area Calculations
Source: Molecules. 2024 Mar 10;29(6):1232. doi: 10.3390/molecules29061232 (PMC10974877; doi:10.3390/molecules29061232)
Supplement: Supplementary file 1 [file molecules-29-01232-s001.zip]

Archive with 1 entries (1 files):
- molecules-2879349-supplementary.pdf
